# Supplementary material for: Asymmetric histone inheritance regulates olfactory stem cell fates during regeneration
Source: Nat Commun. 2026 Mar 23;17:4361. doi: 10.1038/s41467-026-70987-y (PMC13172531; doi:10.1038/s41467-026-70987-y)
Supplement: Supplementary file 4 — Source Data [file 41467_2026_70987_MOESM4_ESM.xlsx]

## Sheet: Fig.1
		Fig. 1B-ki67 ratio data								Fig. 1C-EdU ratio data								Fig. 1H histone asy data					Fig. 1I p63 asy data					Fig. 1J-correlation p63 and H4
		Uninjured	1d	2d	3d	5d	7d			Uninjured	1d	2d	3d	5d	7d	14d			p63+ HBCs						Ratio			H4 ratio	p63 ratio
	mice 1	0.021	0.106	0.598	0.376	0	0		mice 1	0.034	0.251	0.346	0.163	0.082	0.062	0.021			Asym	Sym			Asym	26	0.4063			1.625	1.512
	mice 2	0.031	0.153	0.605	0.351	0	0		mice 2	0.051	0.216	0.386	0.148	0.091	0.054	0.032			20	33	53		Sym	38	0.5937			1.598	1.631
	mice 3	0.027	0.121	0.623	0.374	0.051	0		mice 3	0.025	0.158	0.324	0.125	0.076	0.048	0.018							Total	64	1			1.529	1.558
	mice 4					0.074	0												p63- Cells									1.658	1.546
																			Asym	Sym								1.648	1.657
																			1	19	20							1.759	1.849
																												1.624	1.745
																		Ratio	p63+ HBCs	p63- Cells								1.542	1.514
																		Sym	0.623	0.95								1.782	1.648
																		Asym	0.377	0.05								1.612	1.524
																												1.506	1.854
																												1.568	1.648
																												1.589	1.515
				Fig. 1B-p63 intensity data								Fig. 1F WB data																1.748	1.742
				Uninjured	1d	2d	3d	5d	7d				Dilution	Endogenous H4	H4mS	Ratio												1.645	1.849
				2862.98	832.789	4469.83	924.906	2350.44	1733.53			Sample 1	1	940579	76247	0.081	Average											1.848	2.153
				502.966	1313.34	2850.02	2328.26	2681.55	2063.23								0.056											1.638	2.146
				1240.13	963.2	5010.04	2841.03	2797.48	982.931				01:02:00	427377	13595	0.032												1.524	1.647
				2530.24	784.103	3476.51	3150.66	1848.18	2795.38																			1.648	1.548
				1702.24	697.941	5022.07	5353.99	2031.24	1889.39			Sample 2	1	761684	56527	0.074	Average											1.574	1.631
				3484.57	924.789	6118.48	6926.17	1455.07	2128.15								0.063											1.154	1.12
				1122.22	1379.3	3028.3	4366.51	1032.9	2500.47				01:02:00	389539	20381	0.052												1.248	1.321
				1648.06	332.859	675.291	3149.96	1870.94	2006.38																			1.098	1.146
				1825.99	1858.22	4785.53	4551.68	2970.98	2862.4			Sample 3	1	884543	54294	0.061	Average											1.254	1.24
				3057.96	1063.72	2057.98	4727.97	2154.42	3056.91								0.053											1.198	1.215
				2361.88	733.783	5681.95	3025.73	2406.25	2598.31				01:02:00	494819	22546	0.046												1.042	1.13
				969.504	680.311	1661.84	3731.38	4060.97	3036.94																			1.014	1.065
				3677.21	646.453	5716.15	3924.49	2734.55	2418.27							Avergae	0.058											1.12	1.068
				3124.74	895.835	6097	3569.09	1201.49	2107.83																			1.24	1.098
				2435.67	944.286	4542.45	2204.27	2682.95	2814.3																			1.136	1.213
				3704.53	523.047	4360.44	3290.99	2982.77	1804.51																			1.241	1.144
				993.79	973.241	2356.05	2133.98	2907.11	2787.21																			1.206	1.258
				1037.69	1923.71	805.586	3885.96	1825.06	1001.5																			1.124	1.254
				1068.51	2068.95	2108.88	5079.86	1466.75	2095.57																			1.124	1.269
				2937.7	1393.55	2593.99	8491.57	1955	2452.01																			1.235	1.257
				3568.86	562.042	1970.3	3446.74	2156.05	2265.21																			1.387	1.4165
				4011.82	696.423	2021.32	5000.47	2367.72	2873.72																			1.265	1.301
				6384.67	929.342	2422.71	2624.34	2696.26	2221.9																			1.195	1.269
				5890.58	342.783	1498.86	3654.56	3308.16	2785.34																			1.247	1.3156
				2991.41	878.439	2727.55	2553.82	2669.29	1730.02																			1.327	1.2465
				4140.48	1447.6	3601.9	2375.66	2974.95	1677.6																			1.413	1.4589
				1678.42	998.693	2080.86	2725.68	2684.77	2352.78																			1.424	1.3158
				1048.9	1433.71	3496.47	2012.1	2955.68	1674.33																			1.235	1.1126
				4237.15	979.078	6250.88	1697.57	3028.65	2293.58			Origional plot result																1.319	1.4358
				4018.35	542.661	4528.09	1880.4	3118.78	2551.95																			1.132	1.0268
					709.149	4658.97	2413.49	2734.24	965.769																			1.236	1.448
					1350	5468.99	1789.8	3032.15	1626																			1.147	1.2015
					3061.46	2336.43		1689.86	1945.08																			1.201	1.1149
					896.535	2347.06		1942.51	1820.97																			1.263	1.317
					554.687	1620.39		1087.66	2010.81																			1.434	1.425
					570.915	4537.43		2331.3	1103.65																			1.467	1.474
								1965.63	1894.88																			1.059	1.1689
								1537.27	1156.66																			1.423	1.458
								5100	937.281
								5401	877.388
									4982.12
									5246.16
									5126.45
									4526.47

## Sheet: Fig. 2
	Fig. 2C' -H4 data		Ratio		Fig. 2D' -H3 data		Ratio			Fig. 2E' -H3.3 data		Ratio		Fig. 2F' -H2A-H2B data		Ratio		Fig. 2H-p63 vs histone coloc data
	Asym	21	0.3281		Asym	26	0.3514			Asym	13	0.3171		Asym	2	0.0476		H4	H3	H3.3	H2a2b
	Sym	43	0.6719		Sym	48	0.6486			Sym	28	0.6829		Sym	40	0.9524		0.627865	0.214757	0.790349	0.140186
	Total	64			Total	74				Total	41			Total	42			0.420011	0.139449	0.706683	0.526402
																		0.142136	0.399165	0.761391	0.29774
																		0.0937786	0.273863	0.839042	0.164841
																		0.329503	0.201279	0.844359	0.131082
																		0.61762	0.23591	0.880564	0.501852
																		0.178036	0.379674	0.768368	0.392705
																		0.478507	0.209827	0.779882	0.397172
																		-0.0933519	0.590024	0.826997	0.20298
																		0.0549647	0.595683	0.820545	0.228405
																		0.535824	0.331122	0.644503	0.0795772
																		0.290213	0.230335	0.77813	0.16189
																		0.0118865	0.140553	0.810585	0.428485
																		0.729457	0.357738	0.810419	0.243833
																		0.62548	0.287903	0.665673	0.497005
																		0.359685	0.493088	0.758977	0.179727
																		0.116199	0.501863	0.443523	0.0697084
																		0.0420053	0.425095	0.752988	0.281255
																		0.310485	0.472748	0.800283	0.36975
																		0.720959	0.401231	0.764873	0.119893
																		0.162509	0.559842	0.73676	0.248037
																		0.348609	0.337609	0.72995	0.18537
																		0.60505	0.0347106	0.836989	0.395647
																		0.0229902	0.332335	0.849439	0.174911
																		0.432301	0.241434	0.802084	0.331715
																		0.24912	0.394849	0.768853	0.433453
																		0.138148	0.14008	0.741383	0.149989
																		0.15089	0.183122	0.782438	0.160913
																		0.220479	0.108894	0.733813	0.170293
																		0.201221	-0.166726	0.434993	0.471528
																		0.369872	0.385525	0.793203	0.558991
																		0.29261	0.312959	0.730727	0.439112
																		0.734514	0.230285	0.771713	0.0429346
																		0.703988	0.16696	0.660424	0.512808
																		0.685369	-0.0653018	0.795861	0.363391
																		0.659107	-0.0744299	0.476406	0.493614
																		0.586068	0.203227	0.797196	0.216167
																		0.559788	0.350647	0.779234	0.466858
																		0.711577	-0.0974261	0.560534	-0.024167
																		0.334826	0.473357	0.812536	0.512202
																		0.208418	0.510145	0.856108	0.427001
																		0.226449	0.531196	0.520534	0.220036
																		0.105065	0.484146	0.576916	0.128375
																		0.0316994	0.322747	0.793612	0.0686421
																		0.598799	0.0605281	0.842827	0.33501
																		0.544648	0.138095	0.431788	0.418141
																		0.358829	0.0604068		0.0578296
																		-0.100572	0.249759		0.224836
																		0.620385	0.603788		0.104905
																		0.417665	0.515779		0.0691371
																		0.617226	0.324654		0.366397
																		0.582114	0.210924		0.449254
																		0.714528	0.28279		0.437446
																		-0.0331882	0.330642		0.196799
																		0.702529	0.285235		0.232757
																		0.128404	0.189984		0.354913
																		0.680501	0.267569		0.471508
																		0.691886	0.211776		0.0715108
																		0.161615	-0.030673		0.496197
																		0.64673	-0.219501		0.143687
																		0.201735	0.1283		0.17775
																		0.239291	0.0912258		0.106631
																		-0.0662218	0.154369		0.284188
																		0.25911	0.0444226		0.327075
																		0.658393	0.11362		0.208193
																		0.256057	0.187216		0.359722
																		0.338985	0.232379		0.191024
																		0.221433	0.490404		0.389408
																		0.676899	0.370563		0.564967
																		0.0884771	0.102084		0.377633
																		0.376532	0.475311		0.253934
																		0.75702	0.367159		0.317877
																		0.734628	0.53604		0.245057
																		0.636352	0.141582		0.514458
																		0.53226	0.253016		0.0956853
																		0.686747	0.0784437		0.238924
																		0.694897	-0.0914198
																		0.707161	0.107565
																			0.245578
																			0.182016

## Sheet: Fig. 3
						Fig. 3D'-Pol IIS2ph asy data (N=55)				Fig. 3E'-Pol IIS5ph asy data (N=50)				Fig. 3F'-EU asy data (N=19)
						P63	Pol IIS2ph			P63	Pol IIS5ph			P63	EU
						1.01	1.04			1.23	1.59			1.07	1.001
						1.03	1.05			1.53	1.76			1.07	1.04
						1.04	1.04			1.13	1.35			1.08	1.06
						1.05	1.02			1.85	1.76			1.14	1.05
						1.05	1.03			1.48	1.99			1.16	1.08
						1.05	1.05			1.47	1.45			1.17	1.11
						1.06	1.05			1.65	2.26			1.18	1.12
						1.06	1.08			1.57	1.57			1.25	1.09
						1.06	1.08			1.85	1.54			1.23	1.16
						1.05	1.12			1.41	1.16			1.21	1.18
						1.08	1.1			1.51	1.96			1.28	1.26
						1.12	1.08			1.09	1.21			1.35	1.22
						1.09	1.15			1.88	2.09			1.36	1.35
						1.06	1.21			2.23	1.55			1.38	1.4
						1.12	1.19			2.4	1.56			1.48	1.41
						1.14	1.16			1.37	1.33			1.53	1.51
						1.12	1.24			1.12	1.12			1.58	1.52
						1.13	1.26			1.08	1.3			1.62	1.51
						1.14	1.26			1.12	1.27			1.62	1.54
						1.15	1.21			1.32	1.32
						1.08	1.5			1.15	1.25
						1.19	1.22			1.24	1.16
						1.21	1.2			1.22	1.22
						1.25	1.27			1.13	1.11
						1.25	1.3			1.07	1.04
						1.32	1.37			1.07	1.03
						1.34	1.4			1.1	1.25
						1.36	1.36			1.21	1.2
						1.35	1.28			1.14	1.11
						1.38	1.3			1.26	1.32
						1.43	1.25			1.25	1.13
						1.47	1.27			1.27	1.21
						1.36	1.64			1.26	1.17
						1.48	1.62			1.12	1.12
						1.51	1.54			1.3	1.08
						1.55	1.5			1.27	1.12
						1.57	1.44			1.32	1.32
						1.51	1.54			1.25	1.15
						1.54	1.56			1.16	1.24
						1.56	1.58			1.22	1.22
						1.53	1.62			1.11	1.13
						1.52	1.65			1.04	1.07
						1.52	1.69			1.03	1.07
						1.54	1.69			1.25	1.1
						1.64	1.51			1.2	1.21
						1.61	1.67			1.11	1.14
						1.62	1.67			1.32	1.26
						1.63	1.72			1.13	1.25
						1.67	1.77			1.21	1.27
						1.65	1.8			1.17	1.26
						1.62	1.9
						1.65	2.06
						1.68	2.21
						1.84	2.01
						2.12	1.72

## Sheet: Fig. 4
							Fig. 4L-SUV39H1 asy data
							P63	SUV39
							1.02	1.05
							1.05	1.08
							1.12	1.14
							1.09	1.15
							1.07	1.08
							1.18	1.06
							1.29	1.15
							1.15	1.07
							1.27	1.31
							1.31	1.34
							1.28	1.25
							1.19	1.05
							1.18	1.04
							1.23	1.16
							1.06	1.01
							1.04	1.02
							1.34	1.18
							1.41	1.47
							1.47	1.41
							1.16	1.096
							1.54	1.61
							1.62	1.58
							1.95	1.81
							1.93	2.01
							1.73	1.53
							1.61	1.75
							1.56	1.63
							1.81	1.84
							1.51	1.72

## Sheet: Fig. 5
																	Fig. 5J
			Fig. 5C					Fig 5E. Pol IIS2ph ratio in Ctrl and NZ treated HBCs					Fig. 5E-p63 ratios in telophase HBCs				H3.3				Pol IIS2ph				Pol IIS5ph				p63
				Asym	Sym	Total		Ctrl	NZ treat				Asym	Sym	Total		Ctrl	H3T3A			Ctrl (reused from Fig. 5E)	H3T3A			Ctrl (Reused from Fig. 3E')	H3T3A			Ctrl	H3T3A
			Ctrl	7	16	23		N=45	N=24			Ctrl	16	29	45		N=38	N=24			N=45	N=22			N=50	N=23			N=45	N=24
			NZ treat	0	10	10		1.54	1.12			NZ treat	0	24	24		1.12	1.43			1.54	1.4			1.59	1.26			1.02	1.02
								1.76	1.08								1.09	1.14			1.76	1.13			1.76	1.1			1.05	1.16
			Ratio	Asym	Sym			1.35	1.12			Ratio	Asym	Sym			1.08	1.02			1.35	1.13			1.35	1.03			1.66	1.04
			Ctrl	0.3043	0.6957			1.75	1.32			Ctrl	0.3556	0.6444			1.11	1.09			1.75	1.34			1.76	1.26			1.12	1.01
			NZ treat	0	1			1.98	1.15			NZ treat	0	1			1.21	1.21			1.98	1.05			1.99	1.06			1.07	1.02
			P < 0.05 by Chi-square test.					1.41	1.24				*** P<0.001 by Chi-square test				1.06	1.16			1.41	1			1.45	1.07			1.06	1.08
								2.23	1.22								1.24	1.21			2.23	1.07			2.26	1.41			1.1	1.34
								1.57	1.13								1.36	1.37			1.57	1.09			1.57	1.07			1.38	1.07
								1.54	1.07								1.13	1.02			1.54	1.04			1.54	1.19			1.15	1.06
								1.15	1.07								1.18	1.17			1.15	1			1.16	1.2			1.14	1.14
								1.96	1.1								1.07	1.15			1.96	1.3			1.96	1.05			1.25	1.23
								1.2	1.21								1.06	1.01			1.2	1.38			1.21	1.28			1.34	1.35
								2.08	1.14								1.12	1.07			2.08	1.11			2.09	1.23			1.26	1.15
								1.55	1.26								1.24	1.16			1.55	1.09			1.55	1.17			1.19	1.12
								1.56	1.25								1.18	1.07			1.56	1.16			1.56	1.13			1.24	1.15
								1.32	1.27								1.34	1.04			1.32	1.09			1.33	1.02			1.13	1.07
								1.11	1.26								1.33	1.02			1.11	1.13			1.12	1.07			1.45	1.1
								1.3	1.12								1.41	1			1.3	1.25			1.3	1.06			1.12	1.35
								1.23	1.3								1.27	1.07			1.23	1.1			1.27	1.16			1.17	1.33
								1.31	1.27								1.36	1.05			1.31	1.1			1.32	1.03			1.39	1.06
								1.24	1.32								1.45	1.06			1.24	1.12			1.25	1.21			1.42	1.04
								1.15	1.25								1.16	1.11			1.15	1.18			1.16	1.25			1.24	1.01
								1.22	1.16								1.25	1.05			1.22				1.22	1.07			1.16	1.03
								1.15	1.22								1.28	1.33			1.15				1.11				1.31	1.09
								1.03									1.33				1.03				1.04				1.35
								1.02									1.18				1.02				1.03				1.29
								1.22									1.52				1.22				1.25				1.53
								1.2									1.64				1.2				1.2				2.46
								1.11									1.61				1.11				1.11				1.67
								1.31									1.72				1.31				1.32				1.59
								1.12									1.75				1.12				1.13				1.62
								1.21									1.59				1.21				1.21				1.63
								1.16									1.63				1.16				1.17				1.75
								1.11									1.82				1.11				1.12				1.63
								1.21									1.62				1.21				1.08				1.57
								1.14									1.57				1.14				1.12				1.61
								1.25									1.64				1.25				1.32				1.59
								1.14									1.71				1.14				1.15				1.54
								1.26													1.26				1.24				1.15
								1.27													1.27				1.22				1.24
								1.62													1.62				1.13				1.02
								1.58													1.58				1.07				1.06
								1.76													1.76				1.07				1.53
								1.82													1.82				1.1				1.61
								1.51													1.51				1.21				1.58
							Pol IIS2ph																		1.14
							Mean	1.394	1.192																1.26
							Std. Deviation	0.2987	0.08176																1.25
							Std. Error of Mean	0.04452	0.01669																1.27
																									1.26
							Mann Whitney test																	Pol IIS5ph				p63
							P value	0.007								H3.3				Pol IIS2ph				Mean	1.326	1.147		Mean	1.365	1.126
							Exact or approximate P value?	Exact								Mean	1.353	1.125		Mean	1.394	1.15		Std. Deviation	0.2841	0.1036		Std. Deviation	0.2751	0.113
							P value summary	**								Std. Deviation	0.2308	0.1161		Std. Deviation	0.2987	0.1149		Std. Error of Mean	0.04018	0.02161		Std. Error of Mean	0.041	0.02306
							Significantly different (P < 0.05)?	Yes								Std. Error of Mean	0.03744	0.0237		Std. Error of Mean	0.04452	0.0245
							One- or two-tailed P value?	Two-tailed																Mann Whitney test				Mann Whitney test
							Sum of ranks in column A,B	1787 , 628								Mann Whitney test				Mann Whitney test				P value	0.0018			P value	<0.0001
							Mann-Whitney U	328								P value	<0.0001			P value	<0.0001			Exact or approximate P value?	Exact			Exact or approximate P value?	Exact
																Exact or approximate P value?	Exact			Exact or approximate P value?	Exact			P value summary	**			P value summary	****
																P value summary	****			P value summary	****			Significantly different (P < 0.05)?	Yes			Significantly different (P < 0.05)?	Yes
																Significantly different (P < 0.05)?	Yes			Significantly different (P < 0.05)?	Yes			One- or two-tailed P value?	Two-tailed			One- or two-tailed P value?	Two-tailed
																One- or two-tailed P value?	Two-tailed			One- or two-tailed P value?	Two-tailed			Sum of ranks in column A,B	2108 , 593			Sum of ranks in column A,B	1902 , 513
																Sum of ranks in column A,B	1492 , 461.5			Sum of ranks in column A,B	1832 , 446			Mann-Whitney U	317			Mann-Whitney U	213
																Mann-Whitney U	161.5			Mann-Whitney U	193

## Sheet: Fig. 6
			Fig. 6B-Ki67 ratio (Samples are from 3 different mice)
			Ctrl	D1-Ctrl	D1-NZ	D2-Ctrl	D2-NZ	D3-Ctrl	D3-NZ	D5-Ctrl	D5-NZ	D7-Ctrl	D7-NZ			Fig. 6E- OE thickness (um)-Samples are from 3 different mice									Fig. 6E- mOSN zone thickness (um)-Samples are from 3 different mice									Fig. 6F
			0.021	0.106	0	0.598	0.95	0.376	0.6786	0	0.5	0	0			NZ Ctr-15d	NZ treat-15d-5mg	NZ treat-15d-15mg		NZ Ctrl-28d	NZ treat-28d-5mg	NZ treat-28d-15mg			NZ Ctr-15d	NZ treat-15d-5mg	NZ treat-15d-15mg		NZ Ctrl-28d	NZ treat-28d-5mg	NZ treat-28d-15mg				Day 15				Day 28
			0.031	0.153	0.1818	0.605	1	0.351	0.6087	0	0	0	0.0625			76.2	72.22	60.05		92.5	65.37	68.58			30.2	32.75	27.39		45.41	35.28	33.74			<600	12	7		<600	7	7
			0.027	0.121	0.1875	0.623	1	0.374	0.5	0.051	0	0	0.3103			78.93	77.67	58.2		91.3	66.16	69.4			39.18	32.89	27.22		41.13	37.3	30.26			600s	4	12		600s	0	2
					0.2		0.7308		0.5	0.074	0.7143	0	0.2941			70.05	74.01	61.23		89.6	67.24	73.97			42.88	40.25	26.97		41.61	36.15	33.72			total	16	19		total	7	9
					0.1587		0.7143		0.9091		0.0741		0.1667			77.88	73.24	63.97		92.7	68.85	68.31			35.88	36.58	29.67		35.93	35.06	35.91
							0.7073		0.5714		0.5833		0.2558			79.54	70.37	59.59		95.1	64.85	66.47			35.2	34.29	27.78		37.04	37.37	34.22				M15d				M28d
							0.8		0.4737		0.1071		0			80.94	77.06	59.03		94.2	65.16	62.12			46.51	42.15	19.91		36.84	35.62	33.11				Ctrl	NZ treat			Ctrl	NZ treat
							0.9565		0.48							71	73.3	55.2		96.1	65.81	83.2			38.83	39.66	17.75		39.73	32.68	20.69			<600	0.75	0.368		<600	1	0.778
							1									63.73	77.9	55.45		87.5	69.2	81.93			41.33	32.14	16.15		41.3	41.63	34.99			600s	0.25	0.632		600s	0	0.222
							1									55.45	80.54	47.73		83.2	87.05	90.23			47.15	37.17	24.26		43.1	31.98	26.9
							0.6522									48.83	81.71	50.12		85.3	85.01	91.31			38.85	30.17	18.54		42.7	36.24	37.88				* P<0.05, n.s., not significant by Chi-square test.
							1									74.22	69.93	55.82		81.1	80.32	59.62			40.82	31.49	15.14		47.6	35.73	34.53
							0.9333									76.6	69.94	49.95		62.8	82.46	61.64			37.2	22.99	15.93		41.2	37.38	37.73
							0.6875									78.05	74.98	60.87		67.4	83.79	55.79			40.74	34.25	20.96		61.2	35.44	38.99
							0.7273									80.72	77.72	55.97		64.3	91.49	66.03			37.4	31.27	17.96		59.8	45.49	32.96
							1									82.66	81.18	54.8		70.8	92.56	72.96			25.81	42.4	17.11		63.5	37.97	37.99
																79.49	51.76	43.08		68.26	77.75	73.39			30.56	28.97	21.61		55.3	35.05	35.04
				Fig. 6C-% of HBCs division modes (N=36)					Fig. 6D							83.04	55.02	48.48		76.53	77.91	55.86			32.49	31.24	24.28		54.7	43.48	31.53
				Asym	Sym				0-30	40	0.816					87.26	58.19	55.41		101.56	88.25	57.25			43.76	26.95	27.59		53.7	44.75	28.7
				2	34	36			30-60	5	0.102					86.66	60.08	61.75		107.6	85.59	59.08			51.57	26.96	19.88			39.44	32.74
			Ratio	0.0556	0.9444				60-90	4	0.082					86.36	58.61	56.05		105.4	87.15	73.3			45.35	36.28	17.81			33.28	31.13
									Total	49						50.26	47.2	67.75		103.1	72.16	74.9			35.16	16.6	27.43			30.49	40.14
																50.82	60.18	66.26			73.64	78.03			48.17	17.82	32.04			35.67	31.4
																48.76	63.42	69.97			71.58	80.17			53.56	25.75	28.38			44.1	36.5
																50.56	66.43	71.04							52.25	28.07	29.26			41.27	40.83
																45.36	65.95	66.52								25.29	25.13			41.89	43.8
																94.86	72.35	50.59								23.25	20.58
																95.73	70.01	42.17								18.85	11.08
																93.57	62.33	43.21								19.44	11.85
																82.32	60.04	48.89								26.28	12.95
																83.3	64.31	48.44								29.18	10.54
																87.47	71.97	57.62								32.3	9.17
																94.01	73.68	49.26								32.74	21.54
																94.43	73.87	41.79								34.58	18.33
																92.67	70.38	40.57								39.91	25.88
																81.55	70.76	44.15								24.5	23.95
																	57.61	61.63								35.56	20.46
																	60.75	64.08								35.11	15.88
																	63.66	63.06								27.99	22.07
																	64.38	65.89									14.93
																	64.35	66.89									12.54
																		43.96									13.39
																		41.97									12.89
																		39.68
																		41.9
																		38.72

## Sheet: S2
		Fig. S2B-OE thickness in contol and H4mS;rtTA mice (um)--Samples are from 3 different mice													Fig. S2C-% of Ki67+ cells in p63+ HBCs--Samples are from 3 different mice										Fig. S2D-Determination of the cutoff for Histone H4 asymmetry
		1d post MMZ injection			2d post MMZ injection			3d post MMZ injection			5d post MMZ injection				1d post MMZ injection		2d post MMZ injection		3d post MMZ injection		5d post MMZ injection				1.04
		H4mS	H4mS;rtTA		H4mS	H4mS;rtTA		H4mS	H4mS;rtTA		H4mS	H4mS;rtTA			H4mS	H4mS;rtTA	H4mS	H4mS;rtTA	H4mS	H4mS;rtTA	H4mS	H4mS;rtTA			1.09
		9.56	9.15		15.11	12.87		19.92	19.28		23.16	31.39			0.106	0.098	0.598	0.624	0.376	0.356	0.052	0.067			1.14
		11.71	11		12.78	11.45		18.46	17.56		23.57	31.81			0.153	0.149	0.605	0.584	0.351	0.321	0.061	0.054			1.12
		13.83	12.7		10.13	14.12		18.49	22.32		21.89	28.83			0.121	0.135	0.573	0.631	0.374	0.347	0.071	0.059			1.41
		11.35	8.57		11.02	12.88		21.73	19.98		27.34	27.56			0.157	0.161	0.604	0.579	0.344	0.369	0.057	0.062			1.03
		7.55	8.05		9.16	11.82		25.7	20.39		33.7	24.61			0.124	0.118	0.631	0.625	0.328	0.335	0.065	0.064			1.3
		9.42	8.43		12.33	15.15		24.68	19.44		30.49	24.2													1.06
		8.26	11.5		12.31	18.72		23.38	23.08		36.69	24.49													1.3
		8.94	8.92		11.68	19.57		22.29	28.38		34.29	32.54													1.27
		3.47	9.51		10.42	18.51		28.03	22.61		35.42	30.54													1.16
		5.68	10.16		10.85	19.21		25.13	19.44		29.11	28.58													1.13
		7.04	8.45		10.87	19.4		27.9	18.46		29.72	31.54													1.5762
		14	8.19		11.09	18.83		29.67	20.54		28.13	29.62													1.14413
		11.27	9.55		12.02	14.17		30.28	19.19		26.12	27.94													1.25407
		10.86	15.45		13.2	22.48		27.63	20.96		25.74	26.15													1.15964
		8.13	10.44		16.3	17.78		16.64	16.47		26.68	30.35													1.20064
		9.42	12.37		18.43	15.48		19.57	18.54		33.5	32.68													1.18386
		9.98	12.1		19.29	11.01		17.15	20.86		36.02	32.86													1.32345
		11.43	11.38		16.17	15.21		19.41	18.62		39.43	34.52													1.27362
		13.65	6.78		18.93	21.02		23.96	23.25		43.04	34.31												Ave	1.20828
		11.29	7.39		15.06	22.02		20.61	29.69		44.26	40.65												Std	0.1335
		8.18	9.36		16.88	22.01		20.22	30.02		39.68	43.03
		13.37	9.93		18.86	18.03		19.09	26.15		41.02	37.2
		11.5	12.65		17.76	18.27		14.35	27.39		30.94	37.5
		15.01	11.69		16.99	21.22		16.35	24.11		29.32	34.89
		11.65	9.69		17	19.47		14.62	23.86		26.02	34.52
		10.56	10.78		15.75	17.36		29.09	24.01		31.88	33.34
		10.29	11.79		26.65	19.36		33.07	24.7		28.91	34.19
		6.57	9.23		22.15	18.05		32.01	23.62		29.29	38.74
		8.6	10.13		22.08	19.49		29.59	29.86		34.75	27.56
		8.96	10.49		22.58	15.36		32.21	33.25		34.98	24.45
		8.22	10.63		20.17	18.51		44.34	34.88		39.22	26.44
		11.97	12.29		19.44	18.01		43.72	33.04		37.33	24.03
		9.34	9.88		21.39	16.55		22.85	36.33		40.37	32.35
		12.8	13.37		20.29	21.36		25.71	32.57		42.51	31.89
		10.91	11.8		19.41	18.58		26.08	30.42		35.71	30.83
		8.32	10.54		18.99	20.35		26.56	17.3			31.3
		8.06	8.61		19.47	21.16		24.99	13.57			27.98
		7.09	8.83		18.32	20.6		26.68	19.46			27.23
		9.27	9.03		18.41	17.29		26.63	24.03			32.04
		11.98	11.56		27.13	17.02		12.61	22.48			33.98
		8.97	9.39		24.64	16.65		18.12	19.79
		8.01	10.59		22.62	14.64		10.91	35.84
		7.32	10.35		23.75	13.64		26.23	34.6
			9.23		26.16	15.3		26.75	27.32
			10.37		22.74	17.69		23.41	26.86
			11.12		25.22	20.42		13.41	25.065
					21.01	18.94		27.13	31.33
						20.9		26.8	28.5
						19.03		24.91	28.21
						15.8		26.15
								26.88	27.37
								24.37	26.37
								20.25	29.82
								23.31	29.09
								21.79	23.28
								22.56	21.84
								20.67	16.87
									21.64
									17.49
									19.62

## Sheet: S3
			Fig. S3C
				Asym	Total	Raio
			0-30	12	31	0.387
			30-60	3		0.097
			60-90	16		0.516			Parallel (0-30)	Perpendicular (60-90)
								Asym	0.387	0.516
								Sym	0.849	0.012
				Sym	Total	Raio
			0-30	73	86	0.849			****: P< 10-4 by Chi-square test.
			30-60	12		0.139
			60-90	1		0.012

## Sheet: S4
						Fig.S4D						Fig. S4E (N=45)
						p63+HBCs		Ratio				p63	H2AH2B
						Asym	0	0				1.67	1.14
						Sym	45	1				1.57	0.95
												1.51	0.99
												1.48	1.02
						p63- cells		Ratio				1.38	1.12
						Asym	0	0				1.35	1.25
						Sym	15	1				1.14	1.08
												1.12	1.06
												1.1	1.05
												1.08	1.02
												1.07	1.01
												1.05	1.04
												1.11	1.03
												1.16	1.2
												1.31	1.25
												1.2	1.12
												1.25	1.1
												1.36	1.11
												1.52	1.03
												1.36	1.03
												1.65	1.15
												1.57	1.21
												1.75	1.04
												1.15	1.1
												1.12	1.01
												1.58	1.06
												1.62	1.01
												1.23	1.13
												1.09	1.05
												1.02	1.04
												1.15	1.08
												1.16	1.16
												1.12	1.09
												1.54	1.24
												1.61	1.03
												1.32	1.2
												1.29	1.07
												1.51	1.16
												1.71	1.2
												1.01	1
												1.22	1.16
												1.59	1.17
												1.73	1.06
												1.63	1.19
												1.02	1.12

## Sheet: S5
				Fig. S5C
				FUCCI-Cell cycletime in cultured HBCs (hours)
				Tropo coat	F coat 1d	F coat 3d
				36.3	24	16
				42.9	22.4	15.5
				31.6	26.7	21
				34.5	25.1	16.5
				36.1	21.8	12.5
					24.6	12.5
						12.5
						12.5
						12.25
						15
						12.75
						14.25
						12.75
						12.5

[truncated: 4 more sheets: S6, S7, S8, S9]
